# Supplementary material for: The association between muscle architecture and muscle spindle abundance
Source: Sci Rep. 2023 Feb 17;13:2830. doi: 10.1038/s41598-023-30044-w (PMC9938265; doi:10.1038/s41598-023-30044-w)
Supplement: Supplementary file 1 — Supplementary Information 1. [file 41598_2023_30044_MOESM1_ESM.xlsx]

## Sheet: ESM1
	Data taken from Banks (2006)							Data collated from reference in colum R
Muscle	mass (g)	actual n	predicted with correction	abundance	Long Spindle n	Body Location		PCSA (cm2)	Fibre Length (mm)	Normalised Fibre Lenth (mm)	Fibre Length For Correlations	Logged_FL	Muscle Mass (g)	Estimated Spindles (Equation)	Pennation angle	Sarcomere length	Reference
longiss capitis	8	507	67.6	7.5	2.70501	Neck		0.92	38	38	38	1.57978	3.7	1.59017		2.7	Kamibayashi, Lynne K., and Frances JR Richmond. "Morphometry of human neck muscles." Spine 23.12 (1998): 1314-1323.
Semispinalis Capitis	29.1	619	126.5	4.9	2.79169	Neck		5.4	62	68	68	1.83251	28.5	2.02463		2.5	Kamibayashi, Lynne K., and Frances JR Richmond. "Morphometry of human neck muscles." Spine 23.12 (1998): 1314-1323.
obliq Capitis inferior	7.9	232	67.2	3.5	2.36549	Neck		1.29	37	38	38	1.57978	5.1	1.65846		2.5	Kamibayashi, Lynne K., and Frances JR Richmond. "Morphometry of human neck muscles." Spine 23.12 (1998): 1314-1323.
longissimus thoracis	266.8	1193	370.7	3.2	3.07664	Axial		18.5		64	64	1.80618	121.57	2.33332		3.57	Bayoglu, Riza, et al. "Twente spine model: a complete and coherent dataset for musculo-skeletal modeling of the thoracic and cervical regions of the human spine." Journal of biomechanics 58 (2017): 52-63.
obliq capitis superior	3.3	131	44	3	2.11727	Neck		1.03	24	25	25	1.39794	2.5	1.50674		2.6	Kamibayashi, Lynne K., and Frances JR Richmond. "Morphometry of human neck muscles." Spine 23.12 (1998): 1314-1323.
rectus cap post maj	4	122	48.3	2.5	2.08636	Neck		0.93	32	37	37	1.5682	3.5	1.57835		2.4	Kamibayashi, Lynne K., and Frances JR Richmond. "Morphometry of human neck muscles." Spine 23.12 (1998): 1314-1323.
transverse adbominalis	58.2	425	177.1	2.4	2.62839	Axial		5.2	95	97	97	1.98677	50.6	2.14679		2.58	Brown, Stephen HM, et al. "Architectural analysis of human abdominal wall muscles: implications for mechanical function." Spine 36.5 (2011): 355.
temporalis	14.73	217	91	2.4	2.33646	Jaw		13.25	26.4	26.4	26.4	1.4216	34.79	2.06707	13.45	2.33	Van Eijden, T. M. G. J., J. A. M. Korfage, and P. Brugman. "Architecture of the human jaw‐closing and jaw‐opening muscles." The Anatomical Record: An Official Publication of the American Association of Anatomists 248.3 (1997): 464-474.
pterygoideus medius	7.62	155	66.1	2.3	2.19033	Jaw		6	12.9	12.9	12.9	1.11059	7.73	1.74696	11.95	2.51	Van Eijden, T. M. G. J., J. A. M. Korfage, and P. Brugman. "Architecture of the human jaw‐closing and jaw‐opening muscles." The Anatomical Record: An Official Publication of the American Association of Anatomists 248.3 (1997): 464-474.
obliq external abdominalis	161.2	569	290.4	2	2.75511	Axial		5.8	170	146	146	2.16435	104.6	2.30132		3.18	Brown, Stephen HM, et al. "Architectural analysis of human abdominal wall muscles: implications for mechanical function." Spine 36.5 (2011): 355.
iliocostalis	317.1	796	403.2	2	2.90091												Delp, Scott L., et al. "Architecture of the rectus abdominis, quadratus lumborum, and erector spinae." Journal of biomechanics 34.3 (2001): 371-375.
extensor hallucis brevis	5.6	106	56.9	1.9	2.02531	Foot		1.34	27.9		27.9	1.4456			14.5		Kura, Hideji, et al. "Quantitative analysis of the intrinsic muscles of the foot." The Anatomical Record: An Official Publication of the American Association of Anatomists 249.1 (1997): 143-151.
scalen med + posterior	32.3	254	133.1	1.9	2.40483	Neck		2.64		53.5	53.5	1.72835	11.99	1.84038		2.565	Bayoglu, Riza, et al. "Twente spine model: a complete and coherent dataset for musculo-skeletal modeling of the thoracic and cervical regions of the human spine." Journal of biomechanics 58 (2017): 52-63.
rectus cap post min	1.5	54	30	1.8	1.73239	Neck		0.5	17	19	19	1.27875	1	1.31175		2.5	Kamibayashi, Lynne K., and Frances JR Richmond. "Morphometry of human neck muscles." Spine 23.12 (1998): 1314-1323.
scalenus anterior	7.8	117	66.8	1.8	2.06819	Neck		1.45	48	42	42	1.62325	5.6	1.67837		3.2	Kamibayashi, Lynne K., and Frances JR Richmond. "Morphometry of human neck muscles." Spine 23.12 (1998): 1314-1323.
splenius capitis	29.1	222	126.5	1.8	2.34635	Neck		2.03		69	69	1.83885	14.59	1.88214		3.16	Bayoglu, Riza, et al. "Twente spine model: a complete and coherent dataset for musculo-skeletal modeling of the thoracic and cervical regions of the human spine." Journal of biomechanics 58 (2017): 52-63.
Sternocleidomasoideus	53.4	303	169.9	1.8	2.48144	Neck		3.72	118	108	108	2.03342	40.4	2.09888		3	Kamibayashi, Lynne K., and Frances JR Richmond. "Morphometry of human neck muscles." Spine 23.12 (1998): 1314-1323.
serratus post sup	8.4	120	69.3	1.7	2.07918	Axial		1.63		28	28	1.44716	4.75	1.64333		3.59	Bayoglu, Riza, et al. "Twente spine model: a complete and coherent dataset for musculo-skeletal modeling of the thoracic and cervical regions of the human spine." Journal of biomechanics 58 (2017): 52-63.
flex digit brevis	19.4	173	104	1.7	2.23805	Foot		0.678907		25.1129	25.1129	1.3999	18.4012	1.93153	11		New - ESM2
flex. Digit superf	95.2	356	224.9	1.6	2.55145	Arm		1.72	50.3		50.3	1.70157	9.29	1.78608			Kikuchi, Yasuhiro. "Comparative analysis of muscle architecture in primate arm and forearm." Anatomia, histologia, embryologia 39.2 (2010): 93-106.
supinator	22.3	179	111.2	1.6	2.25285	Arm		3.4	33		33	1.51851	11.5104	1.83169			An, Kai-Nan, et al. "Muscles across the elbow joint: a biomechanical analysis." Journal of biomechanics 14.10 (1981): 659-669.
popliteus	22.8	179	112.4	1.6	2.25285	Leg		7.9	29		29	1.4624	20.1	1.95032	0		Wickiewicz, Thomas L., et al. "Muscle architecture of the human lower limb." Clinical orthopaedics and related research179 (1983): 275-283.
iliopsoas	374.6	656	437.1	1.5	2.8169	Hip		5.70372	69.3511	61.0343	61.0343	1.78557	334.045	2.54842	27.2457		Charles, James P., et al. "Subject‐specific muscle properties from diffusion tensor imaging significantly improve the accuracy of musculoskeletal models." Journal of anatomy237.5 (2020): 941-959.
pronator quadratus	12.9	120	85.3	1.4	2.07918	Arm		2.07	23		23	1.36173	5	1.65425	10		Lieber, Richard L., et al. "Architecture of selected muscles of the arm and forearm: anatomy and implications for tendon transfer." The Journal of hand surgery 17.5 (1992): 787-798.
obliq intern abdom	109.2	332	240.4	1.4	2.52114	Axial		9.5	79	78	78	1.89209	74.4	2.22882		2.61	Brown, Stephen HM, et al. "Architectural analysis of human abdominal wall muscles: implications for mechanical function." Spine 36.5 (2011): 355.
adductor pollicis	5.3	75	55.4	1.4	1.87506	Hand		1.94	34		34	1.53148	6.78	1.71906	17.3		Jacobson, Mark D., et al. "Architectural design of the human intrinsic hand muscles." The Journal of hand surgery 17.5 (1992): 804-809.
omohyoideus	6.2	83	59.8	1.4	1.91908	Hyoid		0.3		93	93	1.96848	3.64	1.58669		2.45	Bayoglu, Riza, et al. "Twente spine model: a complete and coherent dataset for musculo-skeletal modeling of the thoracic and cervical regions of the human spine." Journal of biomechanics 58 (2017): 52-63.
sternothyroid	6.2	86	59.8	1.4	1.9345	Hyoid		0.09		71	71	1.85126	3.48	1.57713		2.1	Bayoglu, Riza, et al. "Twente spine model: a complete and coherent dataset for musculo-skeletal modeling of the thoracic and cervical regions of the human spine." Journal of biomechanics 58 (2017): 52-63.
trapezius	201.2	437	323.3	1.4	2.64048	Shoulder		9.84		78.5	78.5	1.89487	117.11	2.32536		2.86	Bayoglu, Riza, et al. "Twente spine model: a complete and coherent dataset for musculo-skeletal modeling of the thoracic and cervical regions of the human spine." Journal of biomechanics 58 (2017): 52-63.
ext. digitorum brevis	6.8	86.25	62.5	1.4	1.93576
extensor digitorum	42.8	219	152.6	1.4	2.34044
extensor carpi ulnaris	25.2	157	118	1.3	2.1959	Arm		0.26	50.7		50.7	1.70501	13.6	1.86719	3.5		Lieber, Richard L., Babak M. Fazeli, and Michael J. Botte. "Architecture of selected wrist flexor and extensor muscles." The Journal of hand surgery 15.2 (1990): 244-250.
pronator teres	38.8	187.6	145.5	1.3	2.27323	Arm		4.13	36		36	1.5563	16	1.90177	10		Lieber, Richard L., et al. "Architecture of selected muscles of the arm and forearm: anatomy and implications for tendon transfer." The Journal of hand surgery 17.5 (1992): 787-798.
quadratus plantae	14.2	112	89.3	1.3	2.04922	Foot		2.96	25.45		25.45	1.40569			8.1
abductor pollicis brevis	6.2	80	59.8	1.3	1.90309	Hand		0.68	41.6		41.6	1.61909	2.61	1.51591	4.6		Jacobson, Mark D., et al. "Architectural design of the human intrinsic hand muscles." The Journal of hand surgery 17.5 (1992): 804-809.
splenius cervicis	17.4	124	98.6	1.3	2.09342	Neck		1.23		61	61	1.78533	8.06	1.75586		3.55	Bayoglu, Riza, et al. "Twente spine model: a complete and coherent dataset for musculo-skeletal modeling of the thoracic and cervical regions of the human spine." Journal of biomechanics 58 (2017): 52-63.
flex digit prof	112.4	326	243.8	1.3	2.51322												Lieber, Richard L., et al. "Architecture of selected muscles of the arm and forearm: anatomy and implications for tendon transfer." The Journal of hand surgery 17.5 (1992): 787-798.
flexor carpi ulnaris	36.5	175	141.2	1.2	2.24304	Arm		0.342	41.5		41.5	1.61805	15.4	1.89364	12.1		Lieber, Richard L., Babak M. Fazeli, and Michael J. Botte. "Architecture of selected wrist flexor and extensor muscles." The Journal of hand surgery 15.2 (1990): 244-250.
rectus abdominis	157.3	354	286.9	1.2	2.549	Axial		2.8	342	267	267	2.42651	80.8	2.24639		3.29	Brown, Stephen HM, et al. "Architectural analysis of human abdominal wall muscles: implications for mechanical function." Spine 36.5 (2011): 355.
lumbricalis man I	3.08	52.8	42.6	1.2	1.72263	Hand		0.11	55.4		55.4	1.74351	0.57	1.19213	1.2		Jacobson, Mark D., et al. "Architectural design of the human intrinsic hand muscles." The Journal of hand surgery 17.5 (1992): 804-809.
lumbricalis man II	1.83	38.6	33.1	1.2	1.58659	Hand		0.08	55.5		55.5	1.74429	0.39	1.11138	1.6		Jacobson, Mark D., et al. "Architectural design of the human intrinsic hand muscles." The Journal of hand surgery 17.5 (1992): 804-809.
masseter p superficial	15.95	118	94.5	1.2	2.07188	Jaw		6.82	24.6	24.6	24.6	1.39094	14.79	1.88504	16.5	2.455	Van Eijden, T. M. G. J., J. A. M. Korfage, and P. Brugman. "Architecture of the human jaw‐closing and jaw‐opening muscles." The Anatomical Record: An Official Publication of the American Association of Anatomists 248.3 (1997): 464-474.
pectoralis major	295.6	450	389.7	1.2	2.65321	Shoulder		15.9	202		202	2.30535	306.24	2.52992			Holzbaur, Katherine RS, et al. "Upper limb muscle volumes in adult subjects." Journal of biomechanics 40.4 (2007): 742-749.
biceps brachii	163.8	320	292.6	1.1	2.50515	Arm		5.1		136	136	2.13354				0
extensor indicis	7.1	68	63.8	1.1	1.83251	Arm		0.56	48		48	1.68124	3	1.54554	6		Lieber, Richard L., et al. "Architecture of selected muscles of the arm and forearm: anatomy and implications for tendon transfer." The Journal of hand surgery 17.5 (1992): 787-798.
flexor pollicis longus	22.1	121	110.7	1.1	2.08279	Arm		2.08	45		45	1.65321	10	1.80175	7		Lieber, Richard L., et al. "Architecture of selected muscles of the arm and forearm: anatomy and implications for tendon transfer." The Journal of hand surgery 17.5 (1992): 787-798.
lumbricalis ped I	1.71	36	32	1.1	1.5563	Foot		0.28	22.4		22.4	1.35025			8		Kura, Hideji, et al. "Quantitative analysis of the intrinsic muscles of the foot." The Anatomical Record: An Official Publication of the American Association of Anatomists 249.1 (1997): 143-151.
extensor digitorum longus	50.9	190	166	1.1	2.27875	Leg		2.03843	67.7699	61.4023	61.4023	1.78818	88.6219	2.26605	16.13	2.98	Charles, James P., et al. "Subject‐specific muscle properties from diffusion tensor imaging significantly improve the accuracy of musculoskeletal models." Journal of anatomy237.5 (2020): 941-959.
extensor pollices longus	9.9	78	75	1	1.89209	Arm		0.98	44		44	1.64345	5	1.65425	6		Lieber, Richard L., et al. "Architecture of selected muscles of the arm and forearm: anatomy and implications for tendon transfer." The Journal of hand surgery 17.5 (1992): 787-798.
flexor carpi radialis	28.7	129	125.7	1	2.11059	Arm		0.199	51.2		51.2	1.70927	10.9	1.82009	3.1		Lieber, Richard L., Babak M. Fazeli, and Michael J. Botte. "Architecture of selected wrist flexor and extensor muscles." The Journal of hand surgery 15.2 (1990): 244-250.
inteross dors II (ped)	1.8	32	32.8	1	1.50515	Foot		0.79	28		28	1.44716			6.7		Kura, Hideji, et al. "Quantitative analysis of the intrinsic muscles of the foot." The Anatomical Record: An Official Publication of the American Association of Anatomists 249.1 (1997): 143-151.
lumbricalis man IV	1.31	27.6	28.1	1	1.44091	Hand		0.06	50.1		50.1	1.69984	0.23	0.999001	0.7		Jacobson, Mark D., et al. "Architectural design of the human intrinsic hand muscles." The Journal of hand surgery 17.5 (1992): 804-809.
gluteus max	748	629	611.3	1	2.79865	Hip		5.55072	122.047	126.741	126.741	2.10292	867.849	2.75159	37.338	2.6	Charles, James P., et al. "Subject‐specific muscle properties from diffusion tensor imaging significantly improve the accuracy of musculoskeletal models." Journal of anatomy237.5 (2020): 941-959.
tibialis anterior	140.8	284	271.9	1	2.45332	Leg		1.90348	92.5089	83.258	83.258	1.92043	143.316	2.36834	16.7411	3	Charles, James P., et al. "Subject‐specific muscle properties from diffusion tensor imaging significantly improve the accuracy of musculoskeletal models." Journal of anatomy237.5 (2020): 941-959.
latissimus dorsi	246.2	368	356.6	1	2.56585	Shoulder		3.99	255		255	2.40654	101	2.29387	0		Peterson, Steven L., and Ghazi M. Rayan. "Shoulder and upper arm muscle architecture." The Journal of hand surgery36.5 (2011): 881-889.
brachialis	141	256	272.1	0.94	2.40824	Arm		5.4		99	99	1.99564			0		Murray, Wendy M., Thomas S. Buchanan, and Scott L. Delp. "The isometric functional capacity of muscles that cross the elbow." Journal of biomechanics 33.8 (2000): 943-952.
Inteross dors IV (PED)	2.9	38.5	41.3	0.93	1.58546	Foot		0.44	23.1		23.1	1.36361			8.9		Kura, Hideji, et al. "Quantitative analysis of the intrinsic muscles of the foot." The Anatomical Record: An Official Publication of the American Association of Anatomists 249.1 (1997): 143-151.
gluteus minimus	99	214	229.2	0.93	2.33041	Hip		1.62001	51.8678		51.8678	1.7149	108.649	2.30941	39.8338		Charles, James P., et al. "Subject‐specific muscle properties from diffusion tensor imaging significantly improve the accuracy of musculoskeletal models." Journal of anatomy 237.5 (2020): 941-959.
fl. Poll Br Cap Superf	2.34	27	29.5	0.91	1.43136
inteross dors III (ped.)	1.9	31.5	33.7	0.9	1.49831	Foot		0.51	26.4		26.4	1.4216			15.2		Kura, Hideji, et al. "Quantitative analysis of the intrinsic muscles of the foot." The Anatomical Record: An Official Publication of the American Association of Anatomists 249.1 (1997): 143-151.
masseter p prof	3.75	42	46.8	0.9	1.62325
triceps brach cap lateral	94.2	200	223.7	0.89	2.30103	Arm		4.13	82.5	102.8	102.8	2.01199			26	2.28	Langenderfer, Joseph, et al. "Musculoskeletal parameters of muscles crossing the shoulder and elbow and the effect of sarcomere length sample size on estimation of optimal muscle length." Clinical biomechanics 19.7 (2004): 664-670.
extensor digiti minimi	6.2	53	59.8	0.89	1.72428
adductor magnus	487.5	437	496.7	0.88	2.64048	Leg		3.57802	126.524	155.988	155.988	2.19309	571.37	2.66264	25.1523	2.19	Charles, James P., et al. "Subject‐specific muscle properties from diffusion tensor imaging significantly improve the accuracy of musculoskeletal models." Journal of anatomy237.5 (2020): 941-959.
piriformis	33	117	134.5	0.87	2.06819	Hip		2.17	83.7		83.7	1.92273	19.1	1.93946	2.83	2.47	Parvaresh, Kevin C., et al. "Architecture of the short external rotator muscles of the hip." BMC musculoskeletal disorders20.1 (2019): 1-6.
soleus	433.9	408	469.4	0.87	2.61066	Leg		2.89863	116.29	154.671	154.671	2.18941	460.098	2.61655	22.9147	2.03	Charles, James P., et al. "Subject‐specific muscle properties from diffusion tensor imaging significantly improve the accuracy of musculoskeletal models." Journal of anatomy237.5 (2020): 941-959.
lumbricalis ped IV	1.23	23.33	27.3	0.86	1.36791	Foot		0.13	16.2		16.2	1.20952			12.6		Kura, Hideji, et al. "Quantitative analysis of the intrinsic muscles of the foot." The Anatomical Record: An Official Publication of the American Association of Anatomists 249.1 (1997): 143-151.
peroneus brevis	35.6	120	139.5	0.86	2.07918	Leg		0.494605	51.8972	50.769	50.769	1.7056	20.8818	1.95844	15.0777	2.76	Charles, James P., et al. "Subject‐specific muscle properties from diffusion tensor imaging significantly improve the accuracy of musculoskeletal models." Journal of anatomy237.5 (2020): 941-959.
flex. Digit longus	42.8	126	152.6	0.83	2.10037	Leg		0.804667	42.6822	45.0164	45.0164	1.65337	25.7956	2.00341	21.2793	2.56	Charles, James P., et al. "Subject‐specific muscle properties from diffusion tensor imaging significantly improve the accuracy of musculoskeletal models." Journal of anatomy237.5 (2020): 941-959.
coracobrachialis	39.8	123	147.3	0.83	2.08991	Shoulder		1.67	78	96.7	96.7	1.98543	27	2.01312	2.3		Langenderfer, Joseph, et al. "Musculoskeletal parameters of muscles crossing the shoulder and elbow and the effect of sarcomere length sample size on estimation of optimal muscle length." Clinical biomechanics 19.7 (2004): 664-670.
triceps brach cap longus	138.4	222	269.6	0.82	2.34635	Arm		3.6	136.5	176.2	176.2	2.24601			12	2.18	Langenderfer, Joseph, et al. "Musculoskeletal parameters of muscles crossing the shoulder and elbow and the effect of sarcomere length sample size on estimation of optimal muscle length." Clinical biomechanics 19.7 (2004): 664-670.
lumbricalis man III	1.637	25.8	31.3	0.82	1.41162	Hand		0.08	56.2		56.2	1.74974	0.37	1.10017	1.1		Jacobson, Mark D., et al. "Architectural design of the human intrinsic hand muscles." The Journal of hand surgery 17.5 (1992): 804-809.
vastus lateralis	607.3	449	552.6	0.81	2.65225	Leg		5.62981	104.524	131.876	131.876	2.12017	704.091	2.70709	23.4514	2.14	Charles, James P., et al. "Subject‐specific muscle properties from diffusion tensor imaging significantly improve the accuracy of musculoskeletal models." Journal of anatomy237.5 (2020): 941-959.
semitendinosus	151.5	222	281.7	0.79	2.34635	Leg		1.48985	123.796	115.657	115.657	2.06317	158.194	2.38936	13.4069	2.89	Charles, James P., et al. "Subject‐specific muscle properties from diffusion tensor imaging significantly improve the accuracy of musculoskeletal models." Journal of anatomy237.5 (2020): 941-959.
gluteus medius	312.3	314	400.2	0.78	2.49693	Hip		3.23755	76.3128	85.8519	85.8519	1.93375	322.801	2.54113	34.4609	2.4	Charles, James P., et al. "Subject‐specific muscle properties from diffusion tensor imaging significantly improve the accuracy of musculoskeletal models." Journal of anatomy237.5 (2020): 941-959.
extensor carpi radialis brevis	32.1	102	132.7	0.77	2.0086	Arm		0.273	47.7		47.7	1.67852	13.8	1.87029	8.9		Lieber, Richard L., Babak M. Fazeli, and Michael J. Botte. "Architecture of selected wrist flexor and extensor muscles." The Journal of hand surgery 15.2 (1990): 244-250.
lumbricalis ped II	1.485	22.67	29.9	0.76	1.35545	Foot		0.28	22.3		22.3	1.3483			12.6		Kura, Hideji, et al. "Quantitative analysis of the intrinsic muscles of the foot." The Anatomical Record: An Official Publication of the American Association of Anatomists 249.1 (1997): 143-151.
vastus medialis	427.5	350	466	0.75	2.54407	Leg		3.15804	111.32	134.18	134.18	2.12769	430.119	2.60221	26.5975	2.24	Charles, James P., et al. "Subject‐specific muscle properties from diffusion tensor imaging significantly improve the accuracy of musculoskeletal models." Journal of anatomy237.5 (2020): 941-959.
abductor Pollicis longus	20.5	78	106.8	0.73	1.89209	Hand		1.93	58.1		58.1	1.76418	9.96	1.8009	7.5		Jacobson, Mark D., et al. "Architectural design of the human intrinsic hand muscles." The Journal of hand surgery 17.5 (1992): 804-809.
flex dig min br pred	5.2	39.5	54.9	0.72	1.5966	Foot		2	17.7		17.7	1.24797			18.3		Kura, Hideji, et al. "Quantitative analysis of the intrinsic muscles of the foot." The Anatomical Record: An Official Publication of the American Association of Anatomists 249.1 (1997): 143-151.
extensor pollicis brevis	4.5	37	51.2	0.72	1.5682	Hand		0.47	55		55	1.74036	2.25	1.48432	7.2		Jacobson, Mark D., et al. "Architectural design of the human intrinsic hand muscles." The Journal of hand surgery 17.5 (1992): 804-809.
fl poll br cap prof	1.45	27	37.3	0.72	1.43136
ext hallucis longus	30.6	92	129.7	0.71	1.96379	Leg		0.676563	39.1549	38.0282	38.0282	1.58011	20.3881	1.95335	17.5645	2.78	Charles, James P., et al. "Subject‐specific muscle properties from diffusion tensor imaging significantly improve the accuracy of musculoskeletal models." Journal of anatomy237.5 (2020): 941-959.
flex hallucis longus	89.4	152	218.1	0.7	2.18184	Leg		1.51872	67.7086	77.1364	77.1364	1.88726	92.9077	2.2761	19.8884	2.37	Charles, James P., et al. "Subject‐specific muscle properties from diffusion tensor imaging significantly improve the accuracy of musculoskeletal models." Journal of anatomy237.5 (2020): 941-959.
sternohyoid	6.1	41	59.3	0.69	1.61278	Hyoid		0.33		82	82	1.91381	2.83	1.53313		2.71
peroneus longus	72.9	137	197.6	0.69	2.13672	Leg		1.88435	78.8737	78.2937	78.2937	1.89373	114.937	2.32138	18.7858	2.72	Charles, James P., et al. "Subject‐specific muscle properties from diffusion tensor imaging significantly improve the accuracy of musculoskeletal models." Journal of anatomy237.5 (2020): 941-959.
vastus intermedius	333.2	284	413	0.69	2.45332	Leg		3.61434	102.744	127.838	127.838	2.10666	418.186	2.59622	18.9214	2.17	Charles, James P., et al. "Subject‐specific muscle properties from diffusion tensor imaging significantly improve the accuracy of musculoskeletal models." Journal of anatomy237.5 (2020): 941-959.
sartorius	164.8	198	293.5	0.67	2.29667	Leg		0.339621	460.168	399.503	399.503	2.60152	142.873	2.36768	0	3.11	Charles, James P., et al. "Subject‐specific muscle properties from diffusion tensor imaging significantly improve the accuracy of musculoskeletal models." Journal of anatomy237.5 (2020): 941-959.
tibialis posterior	89	146	217.7	0.67	2.16435	Leg		1.66907	73.5394	77.5611	77.5611	1.88964	105.707	2.30356	20.2408	2.56	Charles, James P., et al. "Subject‐specific muscle properties from diffusion tensor imaging significantly improve the accuracy of musculoskeletal models." Journal of anatomy237.5 (2020): 941-959.
gracilis	100.3	150	230.7	0.65	2.17609	Leg		0.43275	235.855	196.546	196.546	2.29346	89.3735	2.26785	8.2	3.24	Charles, James P., et al. "Subject‐specific muscle properties from diffusion tensor imaging significantly improve the accuracy of musculoskeletal models." Journal of anatomy237.5 (2020): 941-959.
rectus femoris	254.9	232	362.6	0.64	2.36549	Leg		2.23734	101.399	113.131	113.131	2.05358	231.276	2.47018	17.4754	2.42	Charles, James P., et al. "Subject‐specific muscle properties from diffusion tensor imaging significantly improve the accuracy of musculoskeletal models." Journal of anatomy237.5 (2020): 941-959.
lumbricalis ped III	1.4	18.33	29	0.63	1.26316	Foot		0.3	21.1		21.1	1.32428			12.6		Kura, Hideji, et al. "Quantitative analysis of the intrinsic muscles of the foot." The Anatomical Record: An Official Publication of the American Association of Anatomists 249.1 (1997): 143-151.
opponens pollicis	8.6	44	70.1	0.63	1.64345	Hand		1.02	35.5		35.5	1.55023	3.51	1.57895	4.9		Jacobson, Mark D., et al. "Architectural design of the human intrinsic hand muscles." The Journal of hand surgery 17.5 (1992): 804-809.
biceps femoris	343.3	264	419	0.63	2.4216	Leg		2.39748		117.5	117.5	2.07004	291.455	2.51939	17.2869	2.83	Charles, James P., et al. "Subject‐specific muscle properties from diffusion tensor imaging significantly improve the accuracy of musculoskeletal models." Journal of anatomy237.5 (2020): 941-959.
levator scapulae	41.1	94	149.6	0.63	1.97313	Shoulder		2.18	103	113	113	2.05308	24.6	1.99331		2.5	Kamibayashi, Lynne K., and Frances JR Richmond. "Morphometry of human neck muscles." Spine 23.12 (1998): 1314-1323.
inteross plantaris I	4.4	32	50.6	0.63	1.50515
flex hallucis brevis	12.6	49	84.3	0.58	1.6902	Foot		0.5605		18.6414	18.6414	1.27048	11.3217	1.82817	7.8		New - ESM2
adductor longus	137.7	155	269	0.58	2.19033	Leg		2.79053	68.0968	61.2871	61.2871	1.78737	184.004	2.42152	27.472	3	Charles, James P., et al. "Subject‐specific muscle properties from diffusion tensor imaging significantly improve the accuracy of musculoskeletal models." Journal of anatomy237.5 (2020): 941-959.
abductor hallucis	24.5	65	116.4	0.56	1.81291	Foot		0.884598		26.8182	26.8182	1.42843	25.9277	2.0045	16.5		New - ESM2
inteross dors III (man)	3.7	25.6	46.5	0.55	1.40824	Hand		0.95	25.8		25.8	1.41162	2.01	1.46032	9.8		Jacobson, Mark D., et al. "Architectural design of the human intrinsic hand muscles." The Journal of hand surgery 17.5 (1992): 804-809.
serratus post inf	18.8	56	102.4	0.55	1.74819
serratus anterior	197.5	171	320.4	0.53	2.233	Axial		8.6		146.9	146.9	2.16702	117.94	2.32687			Bayoglu, Riza, et al. "Twente spine model: a complete and coherent dataset for musculo-skeletal modeling of the thoracic and cervical regions of the human spine." Journal of biomechanics 58 (2017): 52-63.
rhomboid maj + min	93.6	119	223	0.53	2.07555	Shoulder		5.84		72	72	1.85733	40.9	2.1015		2.5	Kamibayashi, Lynne K., and Frances JR Richmond. "Morphometry of human neck muscles." Spine 23.12 (1998): 1314-1323.
pectoralis minor	50.5	87	165.3	0.53	1.93952
inteross palmaris	2.4	19.6	37.7	0.52	1.29226
adductor brevis	100.4	118	230.8	0.51	2.07188	Leg		1.89418	54.6552	50.711	50.711	1.7051	105.569	2.30329	28.4089	2.91	Charles, James P., et al. "Subject‐specific muscle properties from diffusion tensor imaging significantly improve the accuracy of musculoskeletal models." Journal of anatomy237.5 (2020): 941-959.
plantaris	10.5	39	77.2	0.51	1.59106
inteross plantaris II	5.2	27.5	54.9	0.5	1.43933
subclavius	5.2	27	54.9	0.49	1.43136
extensor carpi radialis longus	44.3	74	155.2	0.48	1.86923	Arm		1.5		92	92	1.96379			1		Murray, Wendy M., Thomas S. Buchanan, and Scott L. Delp. "The isometric functional capacity of muscles that cross the elbow." Journal of biomechanics 33.8 (2000): 943-952.
extensor carpi radialis longus	44.3	74	155.2	0.48	1.86923	Arm		0.146	76.3		76.3	1.88252	11.8	1.83698	2.5		Lieber, Richard L., Babak M. Fazeli, and Michael J. Botte. "Architecture of selected wrist flexor and extensor muscles." The Journal of hand surgery 15.2 (1990): 244-250.
inteross dors II (man)	5.1	26	54.4	0.48	1.41497	Hand		1.34	25.1		25.1	1.39967	2.65	1.51914	8.2		Jacobson, Mark D., et al. "Architectural design of the human intrinsic hand muscles." The Journal of hand surgery 17.5 (1992): 804-809.
quadratus femoris	34.3	65	137.1	0.47	1.81291	Leg		3.75	63.7		63.7	1.80414	25.29	1.9992	0	2.53	Parvaresh, Kevin C., et al. "Architecture of the short external rotator muscles of the hip." BMC musculoskeletal disorders20.1 (2019): 1-6.
inteross plantaris III	8	32	67.6	0.47	1.50515
inteross dors I (Man)	9.3	33.4	72.8	0.46	1.52375	Hand		1.5	31.7		31.7	1.50106	4.67	1.63972	9.2		Jacobson, Mark D., et al. "Architectural design of the human intrinsic hand muscles." The Journal of hand surgery 17.5 (1992): 804-809.
triceps brachii cap med	92.5	98	221.8	0.44	1.99123	Arm		3.21	120	144.6	144.6	2.16017			17	2.32	Langenderfer, Joseph, et al. "Musculoskeletal parameters of muscles crossing the shoulder and elbow and the effect of sarcomere length sample size on estimation of optimal muscle length." Clinical biomechanics 19.7 (2004): 664-670.
pectineus	64.1	81	185.6	0.44	1.90849	Hip		2.27	103.8		103.8	2.0162	24.95	1.99632	0.17	2.72	Parvaresh, Kevin C., et al. "Architecture of the short external rotator muscles of the hip." BMC musculoskeletal disorders20.1 (2019): 1-6.
abductor digit min pedis	7.9	29	67.2	0.43	1.4624	Foot		0.621342		28.1612	28.1612	1.44965	19.8443	1.9476	19.1		New - ESM2
deltoideus	355.7	182	426.3	0.43	2.26007	Shoulder		25	181		181	2.25768	401.808	2.58772			Holzbaur, Katherine RS, et al. "Upper limb muscle volumes in adult subjects." Journal of biomechanics 40.4 (2007): 742-749.
gemellus inferior	8.5	29	69.7	0.42	1.4624	Hip		1.02	56.4		56.4	1.75128	5.9	1.68947	0.5	2.45	Parvaresh, Kevin C., et al. "Architecture of the short external rotator muscles of the hip." BMC musculoskeletal disorders20.1 (2019): 1-6.
gemellus superior	5.8	23	57.9	0.4	1.36173	Hip		0.68	48.5		48.5	1.68574	3.52	1.57956	0	2.85	Parvaresh, Kevin C., et al. "Architecture of the short external rotator muscles of the hip." BMC musculoskeletal disorders20.1 (2019): 1-6.
interosseous palmaris III	2.1	13.8	35.4	0.39	1.13988	Hand		0.65	26		26	1.41497	1.28	1.36429	7.7		Jacobson, Mark D., et al. "Architectural design of the human intrinsic hand muscles." The Journal of hand surgery 17.5 (1992): 804-809.
inteross palmaris I	2.4	14.8	37.7	0.39	1.17026
brachioradialis	67.4	70	190.2	0.37	1.8451	Arm		1.33	121		121	2.08279	17	1.91467	2		Lieber, Richard L., et al. "Architecture of selected muscles of the arm and forearm: anatomy and implications for tendon transfer." The Journal of hand surgery 17.5 (1992): 787-798.
semimembranosus	213.2	122	332.5	0.37	2.08636	Leg		2.29271	103.206	106.765	106.765	2.02843	234.033	2.4727	19.8621	2.61	Charles, James P., et al. "Subject‐specific muscle properties from diffusion tensor imaging significantly improve the accuracy of musculoskeletal models." Journal of anatomy237.5 (2020): 941-959.
inteross. Dors IV (man)	3.7	17.4	46.5	0.37	1.24055
Thyrohyoid	2	12	34.5	0.35	1.07918	Hyoid		0.51	30.68		30.68	1.48686	1.56	1.40638	3.78	2.9	Pearson, William G., et al. "Structural analysis of muscles elevating the hyolaryngeal complex." Dysphagia 27.4 (2012): 445-451.
gastrocnemius	390.1	156	445.8	0.35	2.19312	Leg		5.04		77.5	77.5	1.8893	359.285	2.56392	21	2.73	Charles, James P., et al. "Subject‐specific muscle properties from diffusion tensor imaging significantly improve the accuracy of musculoskeletal models." Journal of anatomy237.5 (2020): 941-959.
geniohyoideus	3.3	15	44	0.34	1.17609	Hyoid		0.97	34.3	34.3	34.3	1.53529	3.31	1.56647	0	2.65	Van Eijden, T. M. G. J., J. A. M. Korfage, and P. Brugman. "Architecture of the human jaw‐closing and jaw‐opening muscles." The Anatomical Record: An Official Publication of the American Association of Anatomists 248.3 (1997): 464-474.
adductor hallucis	15.9	30.75	94.4	0.33	1.48785	Foot		0.686319		19.4955	19.4955	1.28993	14.5034	1.88087	11.1		New - ESM2
teres minor	27.7	35	123.6	0.28	1.54407	Shoulder		3.52	72.45	72.45	72.45	1.86004	26.1	2.00591	6.81	2.95	Mathewson, Margie A., et al. "Comparison of rotator cuff muscle architecture between humans and other selected vertebrate species." Journal of Experimental Biology 217.2 (2014): 261-273.
subscapularis	182.8	83	308.6	0.27	1.91908	Shoulder		19.09	63.64	63.64	63.64	1.80373	129.5	2.34677	13.33	2.38	Mathewson, Margie A., et al. "Comparison of rotator cuff muscle architecture between humans and other selected vertebrate species." Journal of Experimental Biology 217.2 (2014): 261-273.
stylohyoideus	1.2	6	26.9	0.22	0.778151	Hyoid		0.39	36.4	36.4	36.4	1.5611	1.44	1.38935	4.7	2.76	Van Eijden, T. M. G. J., J. A. M. Korfage, and P. Brugman. "Architecture of the human jaw‐closing and jaw‐opening muscles." The Anatomical Record: An Official Publication of the American Association of Anatomists 248.3 (1997): 464-474.
inteross. Dor I (ped)	3.9	10.5	47.7	0.22	1.02119
infraspinatus	137.1	54	268.4	0.2	1.73239	Shoulder		12.64	75.98	75.98	75.98	1.8807	103.2	2.29846	11.81	3.19	Mathewson, Margie A., et al. "Comparison of rotator cuff muscle architecture between humans and other selected vertebrate species." Journal of Experimental Biology 217.2 (2014): 261-273.
supraspinatus	51.8	28	167.4	0.17	1.44716	Shoulder		7.51	56.46	56.46	56.46	1.75174	44.77	2.12074	7.98	3.11	Mathewson, Margie A., et al. "Comparison of rotator cuff muscle architecture between humans and other selected vertebrate species." Journal of Experimental Biology 217.2 (2014): 261-273.
teres major	122.7	44	254.3	0.17	1.64345	Shoulder		2.93	123.5	168.4	168.4	2.22634			16	2.06	Langenderfer, Joseph, et al. "Musculoskeletal parameters of muscles crossing the shoulder and elbow and the effect of sarcomere length sample size on estimation of optimal muscle length." Clinical biomechanics 19.7 (2004): 664-670.
digastricus	7.2	7.5	64.3	0.12	0.875061	Jaw		1.16	41.8	41.8	41.8	1.62118	4.73	1.64244	13.65	2.735	Van Eijden, T. M. G. J., J. A. M. Korfage, and P. Brugman. "Architecture of the human jaw‐closing and jaw‐opening muscles." The Anatomical Record: An Official Publication of the American Association of Anatomists 248.3 (1997): 464-474.

## Sheet: ESM2
	Participant ID - optimum fibre length (mm)
Muscle	BF50_003	BF50_004	BF50_009	BF50_011	BF50_013	BF50_015	BF50_016	BF50_020	BF50_021
Flexor digitorum brevis	26.0888	24.5262	22.4424	24.3296	25.6046	25.5845	28.5352	23.4001	23.1845
Abductor hallucis	27.7577	27.8752	26.2158	26.3128	21.3493	23.5581	29.7305	24.8137	28.3133
Abductor digiti minimi	29.553	26.3706	27.161	24.3024	26.166	24.5586	34.0631	25.8045	31.3271
Flexor hallucis brevis	18.2561	17.5159	12.682	15.5457	20.0832	15.5415	23.432	23.2079	18.9883
Adductor hallucis brevis	17.7601	18.4424	17.749	20.3213	21.8209	21.8209	23.1002	17.3822	19.2619
	Participant ID - PCSA (cm2)
Muscle	BF50_003	BF50_004	BF50_009	BF50_011	BF50_013	BF50_015	BF50_016	BF50_020	BF50_021
Flexor digitorum brevis	741.798	562.299	868.439	541.937	895.245	517.712	849.535	614.954	566.639
Abductor hallucis	921.706	687.621	1051.15	926.62	1030.36	965.86	1188.25	779.707	624.328
Abductor digiti minimi	636.963	450.235	713.815	727.207	604.285	404.621	967.444	544.334	564.872
Flexor hallucis brevis	431.288	445.195	562.86	563.772	859.451	381.447	599.244	582.871	486.555
Adductor hallucis brevis	962.41	423.734	750.698	602.061	811.931	811.931	755.548	695.663	600.508
	Participant ID - Muscle Belly Mass (g)
Muscle	BF50_003	BF50_004	BF50_009	BF50_011	BF50_013	BF50_015	BF50_016	BF50_020	BF50_021
Flexor digitorum brevis	20.8189	14.8359	20.9665	14.1841	24.6591	14.249	26.0783	15.4802	14.1326
Abductor hallucis	28.1776	21.1103	30.3498	26.8532	24.2271	25.06	38.908	21.3084	19.4684
Abductor digiti minimi	21.0364	13.2683	21.6664	19.7498	17.6699	11.1047	36.8269	15.697	19.7754
Flexor hallucis brevis	8.39222	8.31159	7.60833	9.34148	18.3973	6.3187	14.9663	14.4182	9.84736
Adductor hallucis brevis	18.3937	8.40961	14.3385	13.1661	19.0659	19.0659	18.7821	13.0128	12.4476

## Sheet: ESM3
					Ordinary Least Squares			Reduced Major Axis
		r value	r squared	Parametric 2-tailed P value	Intercept	Slope	P-Perm (1-tailed) P value	Intercept	Slope	P-Perm (1-tailed) P value
Figure 1	Literature weight vs. Banks (2006) weights	0.972735	0.946214	2.79271e-65	17.434	0.894076	0.00990099	15.0542	0.920826	0.00990099
Figure 2a	Log Fibre length vs. Log Spindle #	0.51542	0.265657	1.99649e-09	0.667238	0.770819	0.00990099	-0.535001	1.45344	0.00990099
Figure 2b	Pennation Angle vs. Log Spindle #	0.47724	0.227758	1.97611e-06	1.65411	0.0230204	0.00990099	1.38984	0.045216	0.00990099
Figure 2c	PCSA vs. Log Spindle #	0.402728	0.162189	5.60746e-06	1.89033	0.0445154	0.00990099	1.59269	0.143042	0.00990099
Figure 4b	Residual Value (fibre) vs. Log Fibre Length	0.000927565	8.60378e-07	0.992012	1.76118	0.000314267	0.554455	1.74449	66.1784	0.554455
Figure 4c	Residual Value (fibre) vs. Residual Value (mass)	0.774961	0.600565	4.56928e-25	-0.0332926	0.998263	0.00990099	-0.0442809	1.32527	0.00990099
Figure 2a	Log Fibre length vs. Spindle Abundance	-0.155331	0.0241276	0.0916366	1.94123	-0.484859	0.0594059	2.46833	-0.784143	0.0594059
Figure 2b	Pennation Angle vs. Spindle Abundance	0.0351733	0.00123716	0.742064	0.793057	0.00168426	0.356436	0.746951	0.00555658	0.356436
Figure 2c	PCSA vs. Spindle Abundance	0.0723805	0.00523894	0.434055	1.03686	0.0167003	0.158416	0.961187	0.0417524	0.158416
